# Supplementary material for: Quantification of muscle fiber malformations using edge detection to investigate chronic muscle pressure ulcers
Source: Front Bioinform. 2024 Oct 21;4:1450146. doi: 10.3389/fbinf.2024.1450146 (PMC11532102; doi:10.3389/fbinf.2024.1450146)
Supplement: Supplementary file 3 [file DataSheet1.csv]

image_name	group	num_edge_segments	num_edge_segments_per_area	median_tortuosity	median_edge_segment_distance	orientation_radians_std	orientation_radians_iqr	endpoint-to-endpoint	junction-to-endpoint	junction-to-junction	isolated cycle
Stitch_A01_G001-2b_ms.png	Cardiotoxin	126	4.64E-05	1.081629256	301.5674217	0.32034032	0.081786021	126	0	0	0
Stitch_A01_G001_0001_ms.png	Cardiotoxin	99	3.68E-05	1.074814243	201.9444162	0.416203432	0.077301086	99	0	0	0
Stitch_A01_G001_ms.png	Cardiotoxin	112	4.13E-05	1.080018045	315.1207808	0.223883508	0.104360511	109	3	0	0
Stitch_A01_G002_ms.png	Cardiotoxin	90	3.37E-05	1.031443991	371.8687428	0.530254978	0.052038525	90	0	0	0
Stitch_A01_G005_ms.png	Cardiotoxin	98	3.65E-05	1.024839173	298.9572485	0.032538161	0.039476039	98	0	0	0
Stitch_A01_G006b_ms.png	Cardiotoxin	129	4.78E-05	1.041749809	374.4699463	0.049608625	0.056012669	129	0	0	0
Stitch_A01_G002 M194_ms.png	PU + DFO	112	4.13E-05	1.064833016	228.4032698	0.669913052	0.129032575	112	0	0	0
Stitch_A01_G002-2_ms.png	PU + DFO	88	3.25E-05	1.062378241	239.9482969	0.068196679	0.064368381	88	0	0	0
Stitch_A01_G002-4_ms.png	PU + DFO	70	2.60E-05	1.067989984	256.1120188	0.273718336	0.080602722	70	0	0	0
Stitch_A01_G002-M195_ms.png	PU + DFO	70	4.53E-05	1.06120644	298.5455367	0.422673532	0.111432946	70	0	0	0
Stitch_A01_G002_ms.png	PU + DFO	138	5.09E-05	1.080625032	302.2730229	0.180455733	0.090050777	138	0	0	0
Stitch_A01_G003 M195_ms.png	PU + DFO	80	2.95E-05	1.074383945	263.146053	0.231901537	0.109446583	77	3	0	0
Stitch_A01_G002-2_ms.png	PU + saline	56	2.08E-05	1.076147348	243.5722158	0.334683738	0.41603613	53	3	0	0
Stitch_A01_G002-3b_ms.png	PU + saline	96	3.56E-05	1.083841714	207.1870972	0.862836704	1.694608481	90	6	0	0
Stitch_A01_G002_0001-3_ms.png	PU + saline	37	1.38E-05	1.063176719	195.0999391	0.655820676	0.692191457	37	0	0	0
Stitch_A01_G002_ms.png	PU + saline	124	4.59E-05	1.08072665	227.788741	0.279850642	0.13860452	124	0	0	0
Stitch_A01_G003_0001-2_ms.png	PU + saline	67	2.50E-05	1.081497829	186.8219018	0.233031247	0.322249995	67	0	0	0
Stitch_A01_G004-2_ms.png	PU + saline	72	2.69E-05	1.065311088	213.8057002	0.265279345	0.188126673	72	0	0	0
